# Supplementary material for: An experimental test of CSR theory using a globally calibrated ordination method
Source: PLoS One. 2017 Apr 7;12(4):e0175404. doi: 10.1371/journal.pone.0175404 (PMC5384788; doi:10.1371/journal.pone.0175404)
Supplement: S2 Table — See abbreviations and units of traits in Table 1 of the main paper. (XLSX) [file pone.0175404.s002.xlsx]

## Sheet: Sheet1
Table S2. Species’ mean trait values and CSR values. See abbreviations and units of traits in Table 1 of the main paper.
Species	LH	TB	VH	LA	LDMC	SLA	LT	LCC	LNC	MPR	SDMC	SSD	RB	SRL	SM	SS	C (%)	S (%)	R (%)
Acalypha rhomboidea Raf.	1	28	141.933	337.664	26.0192	47.2207	0.147111	42.4106	2.42699	2.82816	24.132	0.124355	3.8	187.546	0.72	0.619904	11.04	33.973	54.987
Agrostis gigantea Roth.	0	610.04	510.714	728.324	32.1519	24.9294	0.171905	42.3297	1.97505	6.42801	50.0795	0.480886	173.9	223.294	0.115	0.791226	18.4025	47.7221	33.8754
Centaurea cyanus Hill.	1	1146.08	181.077	1774.46	13.2696	30.3072	0.288462	38.6859	2.49924	6.48873	11.0655	0.114162	344.2	107.313	4.135	2.53932	45.2162	0	54.7838
Chenopodium polyspermum L.	1	196.08	452	262.167	21.9163	21.1697	0.256667	35.5171	1.64408	3.88	38.8502	0.261582	54.04	307.232	0.675	0.549026	15.6504	36.8941	47.4555
Cichorium intybus L.	0	1098.56	485.923	2215.42	16.7837	31.9147	0.206923	41.091	2.28001	5.72709	17.5957	0.154506	811.12	88.3688	1.045	0.982407	45.8162	0	54.1838
Dactylis glomerata L.	0	954.22	483.938	2111.82	27.1414	28.8053	0.189375	44.1471	1.69861	7.64821	26.8155	0.236335	539.82	201.296	0.725	1.32302	32.8887	31.5356	35.5757
Digitaria ischaemum (Schreb.) Muhl.	1	47.45	122.95	179.015	20.663	48.5207	0.1145	44.4881	2.03332	5.99366	21.2899	0.0993677	15.075	278.935	0.305	0.775065	8.63108	19.4585	71.9105
Echinochloa crus-galli (L.) Beauv.	1	299.64	311.4	1097.06	20.1789	45.3248	0.114	42.8718	2.31364	6.07463	20.0427	0.123054	80.3	144.605	0.62	1.39632	25.7048	15.8744	58.4207
Epilobium angustifolium (L.) Holub	0	183.56	107.333	99.0333	13.1866	72.7899	0.11	42.9899	1.78775	4.42543	23.7757	0.103007	63.3	98.0586	0.03	0.346015	5.51222	0	94.4878
Erigeron canadensis L.	1		173.6	41.78	25.2779	31.3035	0.148	44.7881	2.75016		29.9183	0.215905			0.035	0.606394	1.65484	41.8863	56.4588
Erysimum cheiranthoides L.	1	108.767	230.889	62	23.2446	40.0018	0.115556	39.37	1.72751	5.87791	41.5634	0.228744	11.8	455.125	0.23	0.516993	3.0217	36.4523	60.526
Festuca rubra L.	0	307.08	360.388	304.215	32.6317	10.9285	0.535	43.1245	1.62953	10.9622	28.7025	0.173037	174.22	211.244	1.08	1.6012	16.2019	81.6589	2.13921
Galeopsis tetrahit L.	1	128.567	422.783	1037.26	20.6008	34.4208	0.302609	45.1269	2.98879	5.34017	24.1846	0.208477	44.0667	246.852	0.14	0.97093	27.423	20.1361	52.4409
Glechoma hederacea L.	0		34.5	143.35	23.3605	31.3169	0.22	41.0342	1.98684		25.5871	0.0771889					8.2179	30.0149	61.7673
Koeleria cristata (Ledeb.) Schult.	0		240.636	431.136	35.2862	13.8535	0.259091	42.9953	1.7743		28.2552	0.185757			0.29	1.78404	15.6375	70.5985	13.7641
Leontodon autumnalis Oed.	0	617.8	192.638	1287.41	18.0005	29.1408	0.166277	42.6708	2.40056	6.35019	20.3828	0.18242	394.2	68.7005	0.635	2.63298	37.9792	8.6062	53.4146
Lythrum salicaria L.	0	363.74	639.667	884.667	30.9991	20.4278	0.243333	41.9924	2.14367	2.01176	36.8755	0.338502	205.44	164.938	0.055	0.370034	21.5428	50.2512	28.2061
Medicago lupulina L.	1	149.78	262.275	263.485	24.5573	34.9267	0.13025	43.3356	3.583	5.63466	31.3441	0.220031	52.54	325.341	1.94	0.93567	11.0623	36.0553	52.8824
Melilotus alba Desr.	1	655.16	338.022	358.267	20.5695	27.0873	0.22	43.5658	4.06004	9.43251	35.8091	0.330146	172.8	219.42	1.325	1.36932	17.8993	27.2877	54.8129
Muhlenbergia mexicana (L.) Trin.	0		241.8	309.26	40.2774	34.372	0.108	47.7821	1.93064		48.7065	0.215896					8.43091	55.0062	36.5629
Oxalis stricta L.	1	256.6	156.5	304.062	17.3171	64.7999	0.127115	44.7228	3.49062	4.0424	23.1571	0.164888	73.08	223.756	0.18	0.433243	12.7448	7.91155	79.3436
Panicum capillare L.	1	87	244.295	628.839	29.3677	40.3628	0.104545	44.4298	2.31905	6.22232	28.4389	0.166695	20.825	293.222	0.34	0.575016	15.7042	38.5604	45.7353
Phleum pratense L.	0	523.56	596.149	1115.5	32.6992	25.3707	0.154149	44.8895	1.76829	5.02862	50.702	0.48554	306.7	173.767	0.41	0.718205	21.8689	46.7867	31.3444
Poa palustris L.	0		333.188	285.447	30.6483	35.3486	0.116875	44.7724	2.11359		39.9707	0.268027			0.115	1.14979	10.208	41.7785	48.0135
Potentilla recta L.	0	114.76	273.444	1470.54	31.1676	20.4524	0.216667	42.0334	1.84916	5.48742	32.7523	0.254019	48.5	112.175	0.155	0.369736	27.2874	48.7751	23.9375
Prunella vulgaris L.	0	265.15	49.8571	430.729	19.6012	31.5328	0.258571	43.9176	1.95244	4.41356	16.2859	0.0825652	126.35	129.713	0.795	0.713625	19.2518	19.7451	61.0031
Setaria glauca (L.) Beauv.	1	352.28	344.385	1141.47	15.6473	45.1554	0.166154	42.3551	3.06146	6.97416	20.6863	0.162929	135.08	116.931	2.86	1.12823	32.9585	0.111916	66.9296
Setaria viridis (L.) Beauv.	1		187.647	301.118	21.2223	50.7515	0.114706	42.3794	2.61829		24.4152	0.131569			0.85	0.798642	11.8205	24.4122	63.7673
Silene vulgaris Garcke.	0	198.56	332.6	435.63	13.4	32.9215	0.3085	39.8615	2.66539	3.17644	28.1395	0.230065	86	404.293	0.565	0.411476	24.3435	0	75.6565
Sisyrinchium angustifolium Mill.	0		296	694.467	23.3032	23.2536	0.323333	44.1793	1.73844		19.5386	0.195328					23.7657	35.8585	40.3759
Solidago canadensis L.	0	218.4	532.815	566.941	25.3433	31.24	0.185926	43.4283	2.46523	3.43636	34.7691	0.308157	170.7	35.3545	0.04	0.443073	17.4286	45.7691	36.8023
Sonchus asper (L.) Hill.	1		181	290.933	18.0583	37.2079	0.153333	39.7816	2.32557		21.4584	0.125895					15.8243	11.6691	72.5066
Taraxacum officinale Webb.	0	510.98	193.961	3661.26	19.5285	31.9592	0.228816	41.7602	2.33474	4.85059	20.2481	0.18785	350.24	81.1262	0.64	1.91163	48.1095	14.0102	37.8803
Trifolium hybridum L.	0		608.667	814	25.9635	36.0053	0.126667	42.9203	3.11834		31.2232	0.216608					19.4948	36.4898	44.0154
Trifolium pratense L.	0	3743.98	488.2	1440.04	26.7422	26.4513	0.1584	43.0735	3.64851	22.0958	26.3667	0.212535	776.08	100.207	2.025	0.755891	27.8826	37.3151	34.8023
Trifolium repens L.	0		80	411.95	24.136	24.639	0.17	44.581	3.50471		27.1677	0.237082					16.8562	38.6371	44.5067
Vicia cracca Benth.	0	1018.7	642.024	834.799	28.4228	24.4099	0.165357	44.1522	3.46812	15.8615	32.542	0.267072	236.5	67.6758	13.505	1.1059	21.3009	43.768	34.9311
