# Supplementary material for: An experimental test of CSR theory using a globally calibrated ordination method
Source: PLoS One. 2017 Apr 7;12(4):e0175404. doi: 10.1371/journal.pone.0175404 (PMC5384788; doi:10.1371/journal.pone.0175404)
Supplement: S3 Table — See abbreviations and units of traits in Table 1 of the main paper. (XLSX) [file pone.0175404.s003.xlsx]

## Sheet: Sheet1
Table S3. Community-weighted mean (CWM) trait and CWM CSR values. See abbreviations and units of traits in Table 1 of the main paper.
Mesocosm	Stress	Disturbance	LH	TB	VH	LA	LDMC	SLA	LT	LCC	LNC	MPR	SDMC	SSD	RB	SRL	SM	SS	C (%)	S (%)	R (%)
m01	SL	D54	0.177469	492.36	234.992	1025.77	22.6753	32.0048	0.204414	43.2123	2.42559	6.31438	25.5171	0.196296	259.812	118.314	0.567022	1.66022	28.2375	25.0959	46.6662
m02	SM	D27	0.278409	670.76	440.279	741.863	25.696	31.4336	0.18858	43.8199	3.07335	10.7057	29.7401	0.233523	204.137	135.467	6.77994	1.16369	20.5526	36.7279	42.7182
m03	SM	D54	0.660592	245.815	250.438	614.282	24.5397	36.5147	0.187472	43.1316	2.72057	5.39339	27.1291	0.182369	115.604	182.58	1.36374	1.13082	17.5163	34.8095	47.6738
m04	SL	D27	0.544601	269.588	288.722	556.322	27.3153	36.7292	0.201737	43.0782	2.35113	5.26925	29.4378	0.19831	109.679	163.178	1.56728	0.89892	15.6415	40.5403	43.8179
m05	SM	D04	0.455556	413.432	305.211	822.578	22.7879	30.9852	0.187111	42.8532	2.78089	6.31156	29.901	0.239556	187	168.917	1.56933	1.33933	22.0432	29.5994	48.3578
m06	SH	D08	0.21256	637.163	355.973	530.134	28.9896	19.9824	0.398841	43.2754	2.25357	10.3093	29.6661	0.209082	224.119	193.902	1.10478	1.39251	18.5143	60.7018	20.7832
m07	SL	D08	0.27	438.433	448.113	732.958	29.517	25.4349	0.2306	43.9172	2.4742	7.9903	37.0621	0.3057	191.167	199.747	2.8452	0.9983	18.4546	49.4685	32.0771
m08	SM	D08	0.0869565	541.169	457.929	617.78	29.5182	23.6716	0.286609	43.7367	2.46365	10.0339	32.4717	0.244	186.809	132.12	5.07417	1.22157	18.576	53.3772	28.0464
m09	SL	D04	0.631579	290.308	414.839	801.891	23.367	34.6457	0.225395	44.5736	2.91461	6.15368	28.5951	0.229079	84.7149	165.941	2.45632	1.00105	22.1433	26.9272	50.9288
m10	SH	D27	0.102273	486.772	359.742	712.707	28.696	23.1732	0.330057	43.288	2.01744	8.08733	30.8384	0.230227	232.761	169.039	0.763409	1.39347	20.8148	53.0435	26.1416
m11	SH	D54	0.423729	268.475	319.404	463.393	28.2349	26.1454	0.299718	43.1521	2.41802	7.31492	30.9245	0.217288	134.219	227.585	1.13576	1.19299	15.8489	53.0592	31.0918
m12	SH	D04	0.127517	351.103	325.66	560.213	29.2135	18.4816	0.411141	43.1224	1.98349	9.13745	28.225	0.187114	197.721	194.729	1.0303	1.59906	19.5688	62.0955	18.3357
m13	SM	D27	0.0561798	739.877	548.019	749.388	29.2816	23.9519	0.235955	43.997	2.78506	12.1479	34.4634	0.28191	226.155	121.939	7.88955	1.11854	20.0365	49.41	30.553
m14	SH	D08	0.0391061	410.096	356.972	582.078	30.073	17.3074	0.434749	43.2308	1.83095	9.81011	29.1793	0.196872	214.465	189.786	1.14777	1.54313	19.4438	65.5905	14.9656
m15	SL	D54	0.579545	517.501	359.156	563.089	22.5318	45.3081	0.169091	44.4033	3.31045	8.46864	27.1288	0.204432	135.221	162.285	4.95182	0.778864	17.0701	25.2935	57.6316
m16	SL	D04	0.272727	470.924	401.178	507.784	27.6627	28.1445	0.286061	43.8273	2.61606	9.46	31.2061	0.229697	159.408	174.575	3.81303	1.11152	17.2121	48.3882	34.3982
m17	SL	D08	0.840149	663.637	365.445	438.896	21.8363	26.6707	0.220892	43.6007	3.81721	9.52082	35.6879	0.323903	184.361	206.202	1.9848	1.32777	18.5159	30.0025	51.4817
m18	SM	D04	0.489583	473.495	379.439	607.66	26.4231	36.6946	0.15875	44.2603	2.88333	9.12792	29.3392	0.210521	127.181	168.102	5.01781	0.910625	17.3155	35.9689	46.714
m19	SH	D04	0.00714286	449.93	423.183	458.142	31.6689	14.7803	0.443286	43.4259	1.98636	11.3714	30.701	0.208429	194.707	182.267	3.247	1.45493	17.6061	71.6037	10.7901
m20	SH	D54	0.37751	337.655	292.635	493.669	25.919	30.3039	0.322771	43.5555	2.33157	7.63932	27.5727	0.188755	167.613	190.138	0.866024	1.23659	17.5331	46.3424	36.1225
m21	SM	D54	0.539823	442.018	336.986	539.003	23.9451	42.3719	0.163363	44.2042	3.0546	7.54341	28.7601	0.211549	126.699	159.291	3.80673	0.875398	16.5241	29.2287	54.2435
m22	SH	D27	0.331325	304.712	291.068	465.161	26.879	30.0732	0.340873	43.6501	2.31196	7.73172	27.5125	0.184307	146.221	192.955	0.902711	1.17401	16.9545	50.2388	32.8044
m23	SL	D27	0.238095	482.288	410.58	819.37	27.9523	29.151	0.24	43.8607	2.36838	8.16905	33.4999	0.271619	203.451	176.683	2.68781	1.0759	20.5722	44.0734	35.3531
m24	SM	D08	0.27451	371.544	350.829	447.301	27.8996	28.3625	0.338824	43.6831	2.37608	8.93824	28.7894	0.193137	144.887	175.513	2.52314	1.1802	16.5437	53.0541	30.4
